# Supplementary material for: Preparing Well for Esophageal Endoscopic Detection Using a Hybrid Model and Transfer Learning
Source: Cancers (Basel). 2023 Jul 26;15(15):3783. doi: 10.3390/cancers15153783 (PMC10417640; doi:10.3390/cancers15153783)
Supplement: Supplementary file 1 [file cancers-15-03783-s001.zip]

Archive with 1 entries (1 files):
- cancers-2457230-supplementary.pdf
